# Supplementary material for: Ti3C2 MXene Membranes for Gas Separation: Influence of Heat Treatment Conditions on D-Spacing and Surface Functionalization
Source: Membranes (Basel). 2022 Oct 21;12(10):1025. doi: 10.3390/membranes12101025 (PMC9608636; doi:10.3390/membranes12101025)
Supplement: Supplementary file 1 [file membranes-12-01025-s001.zip]

Archive with 1 entries (1 files):
- membranes-1967090-supplementary.pdf
